# Supplementary material for: Exposure to the Insecticide Sulfoxaflor Affects Behaviour and Biomarkers Responses of Carcinus maenas (Crustacea: Decapoda)
Source: Biology (Basel). 2021 Nov 26;10(12):1234. doi: 10.3390/biology10121234 (PMC8698531; doi:10.3390/biology10121234)
Supplement: Supplementary file 1 [file biology-10-01234-s001.zip]

Archive with 1 entries (1 files):
- biology-1444375-supplementary.pdf
